# Supplementary material for: A genome-wide scan statistic framework for whole-genome sequence data analysis
Source: Nat Commun. 2019 Jul 9;10:3018. doi: 10.1038/s41467-019-11023-0 (PMC6616627; doi:10.1038/s41467-019-11023-0)
Supplement: Supplementary file 3 — Source Data [file 41467_2019_11023_MOESM3_ESM.xlsx]

## Sheet: Figure 2
Figure 2 Family-wise Error Rate
	Dispersion	Burden	Dispersion+Burden
GenoScan	0.0519	0.05559	0.05601
MBeta	0.06157	0.07053	0.07173
M90	0.07853	0.06373	0.06924
M95	0.05555	0.0506	0.05061
M99	0.0297	0.03868	0.03417
Figure 2 Power
	Dispersion	Burden	Dispersion+Burden
WGScan	0.734	0.564	0.706
Sliding Window-10k	0.629	0.454	0.625
Sliding Window-20k	0.572	0.363	0.575
Sliding Window-10k20k	0.473	0.266	0.466

## Sheet: Figure 3
Figure 3 Significant Windows
Trait	Region	Index SNP	Window	Dispersion	Burden	MinP With GenoNet	Overlapping Gene	Overlapping Gene Range
hdl	16:56982818-57007610	rs3764261	56985640-57000221	5.2e-16	0.00041	5.2e-16	CETP	56995834-57017756
hdl	15:58670966-58696300	rs1532085	58681277-58691208	6.6e-05	0.3	1.2e-07	ALDH1A2	58245622- 58790065
ldl	1:109789346-109827253	rs599839	109810201-109815133	1e-05	1.6e-06	1.4e-06	CELSR2	109792640-109818378
ldl	19:45396898-45444742	rs4420638	45399344-45403924	5.6e-15	0.15	5.7e-34	TOMM40	45394476-45406946
ldl	19:11182390-11212763	rs6511720	11192226-11207516	2.6e-07	0.92	1.7e-07	LDLR	11200037-11244505
ldl	1:55497135-55513521	rs2479409	55500978-55505804	6.2e-25	0.024	3.2e-30	PCSK9	55505148-55530526
chol	19:45396898-45444742	rs4420638	45399344-45403924	4.2e-06	0.45	1.9e-13	TOMM40	45394476-45406946
chol	19:11182390-11212763	rs6511720	11192226-11207516	8.6e-06	0.49	2e-06	LDLR	11200037-11244505
chol	1:55497135-55513521	rs2479409	55500978-55505804	5.3e-13	0.11	7.2e-16	PCSK9	55505148-55530526
tg	11:116525729-116670738	rs964184	116611457-116624601	1.7e-10	4.7e-09	4.1e-21	BUD13	116618885-116643714
tg	8:19728585-19967629	rs12678919	19822741-19826992	4.2e-07	0.77	1.5e-09	LPL	19796581-19824770
tg	2:27547719-27934731	rs1260326	27667184-27687036	0.00048	1.8e-06	1.8e-06	IFT172	27667239-27712678

## Sheet: Figure 4
Figure 4 Whole Gnome Significance Thresholds (-log10 scale)
Individual Test
WGScan-D	7.18709
WGScan-B	7.4437
Bonferroni	7.82391
Dispersion+Burden
WGScan	7.61979
Bonferroni	8.12494
Integrative Analysis
WGScan	8.58503
Bonferroni	10.2291

## Sheet: Table 1
Test	Pilot+Phase1	Phase2	Phase3-1	Phase3-2	Meta
Dispersion	2e-05	1	4e-05	0.026	5.9e-08
Burden	3.2e-05	0.9999	0.9866	0.5377	0.005

## Sheet: Table 2
	Dispersion			Burden
Category	Name	P value	Bonferroni P value	Name	P value	Bonferroni P value
Cellular Component (GO)	Synapse	6.36e-11	6e-08	Synapse	6.52e-23	9.13e-20
	Neuron Part	3.12e-09	2.95e-06	Neuron Part	4.81e-20	6.73e-17
	Neuron Projection	1.27e-08	1.2e-05	Neuron Projection	1.75e-19	2.45e-16
	Synapse Part	3.19e-08	3.01e-05	Synapse Part	1.68e-18	2.36e-15
	Cell Projection Part	5.47e-08	5.16e-05	Cell Projection Part	2.21e-17	3.09e-14
Human Disease (DisGeNET)	Substance-Related Disorders	4.5e-13	4.05e-09	Substance-Related Disorders	4.48e-13	7.18e-09
	Autism Spectrum Disorders	2.37e-09	2.13e-05	Autistic Disorder	2.85e-12	4.56e-08
	Neuroblastoma	4.92e-08	0.000442	Schizophrenia	3.95e-12	6.33e-08
	Central neuroblastoma	7.81e-08	0.000702	Autism Spectrum Disorders	1.61e-11	2.59e-07
	Autistic Disorder	1.86e-07	0.00167	Autosomal recessive predisposition	4.11e-10	6.58e-06

## Sheet: Table 3
	Dispersion			Burden
Name	GeneSet	EnhancerSet	Enhanced GeneSet	GeneSet	EnhancerSet	Enhanced GeneSet
FMRP_targets_Darnell2011	5e-05	0.0016	2.2e-06	0.0057	0.00026	0.00062
ASD_coexpression_networks_Willsey2013	0.4368	0.8772	0.3939	7.6e-05	0.0013	2.5e-05
Constrained_PLIScoreOver0.9	0.00022	0.1319	0.00013	0.00019	0.0007	4.7e-05
FXR2_wt_binding_sites	0.0083	0.0315	0.0012	0.0023	9.9e-05	0.00026
FMR1_iso1_wt_binding_sites	0.0254	0.0225	0.01	0.0133	0.0014	0.0021
FMR1_iso7_I304N_binding_sites	0.0485	0.0088	0.0162	0.023	0.00046	0.0055
FMR1_iso7_wt_binding_sites	0.2504	0.1216	0.1942	0.0226	0.0082	0.0055
Processed_Transcript_GencodeV19	0.0257	-	0.0257	0.0114	-	0.0114
FMR1_iso1_I304N_binding_sites	0.2328	0.064	0.1521	0.101	0.00033	0.0237
regulatory_elements_neuro	0.0269	-	0.0269	0.398	-	0.398
FXR1_wt_binding_sites	0.0611	0.1849	0.0841	0.1087	0.0381	0.1104
BrainExpressed_Kang2011	0.6152	0.003	0.2729	0.5306	0.0169	0.3241
Protein_Coding_GencodeV19	0.7413	0.00044	0.3192	0.456	0.0363	0.3496
CHD8_targets_Cotney2015_Sugathan2014	0.3743	0.008	0.3512	0.9345	0.2153	0.9074
Antisense_GencodeV19	0.477	-	0.477	0.4183	-	0.4183
lincRNA_GencodeV19	0.9507	-	0.9507	0.4613	-	0.4613
ASD_risk_genes_TADA_FDR0.3	0.7783	0.1752	0.6973	0.477	0.862	0.4671
PSD_Genes2Cognition	0.9944	0.0165	0.8704	0.6989	0.00046	0.4879
PseudoGencodeV19	1	-	1	0.5864	-	0.5864
Developmental_delay_DDD	0.738	0.458	0.631	0.9987	0.4166	0.9908
